# Supplementary material for: Current Knowledge of the Genus Satureja: A Comprehensive Review of Its Traditional Use, Phytochemistry, Pharmacological Activity and Non-Medical Applications
Source: Pharmaceuticals (Basel). 2026 May 31;19(6):875. doi: 10.3390/ph19060875 (PMC13304844; doi:10.3390/ph19060875)
Supplement: Supplementary file 1 [file pharmaceuticals-19-00875-s001.zip]

Archive with 1 entries (1 files):
- pharmaceuticals-4305861-supplementary.pdf
